# Supplementary material for: Heterogeneous trajectories of exercise self-efficacy and its predictors in patients with multivessel coronary artery disease: A longitudinal study
Source: PLoS One. 2026 Feb 27;21(2):e0339591. doi: 10.1371/journal.pone.0339591 (PMC12948052; doi:10.1371/journal.pone.0339591)
Supplement: S4 Data — (XLSX) [file pone.0339591.s004.xlsx]

## Sheet: Sheet1
Attrition=1	ID			Gender	Age	Education level	marital status	Residential type	Employment status	Residential location	Average monthly household income	Family history of coronary artery disease	Treatment method	Comorbid conditions	Exercise habit	T1 Exercise self-efficacy	T2 Exercise self-efficacy	T3 Exercise self-efficacy	T4 Exercise self-efficacy	Social support	Anxiety
1	G1			Male	72	Higher	Married	Living with others	Unemployed	Urban	¥3000~5000	No	PCI	Hypertension/Diabetes	Yes	42	67	60		17	6
0	G2			Male	53	Higher	Married	Living with others	Employed	Urban	＞¥5000	Yes	PCI	Hypertension	No	36	36	72	51	17	14
1	G3			Male	72	Secondary	Married	Living with others	Unemployed	Urban	¥3000~5000	Yes	PCI	None	Yes	34				13	7
0	G4			Male	63	Secondary	Single	Living alone	Employed	Rural	＜¥3000	No	PCI	Diabetes	No	44	44	88	49	15	17
1	G5			Male	54	Elementary	Married	Living with others	Employed	Rural	¥3000~5000	Yes	Medication alone	None	Yes	28				17	6
1	G6			Female	82	Elementary	Married	Living with others	Unemployed	Rural	＜¥3000	No	PCI	Hypertension	No	12				7	17
1	G7			Female	59	Secondary	Married	Living with others	Unemployed	Urban	¥3000~5000	Yes	PCI	Diabetes	Yes	25	59			13	9
0	G8			Male	58	Elementary	Married	Living with others	Employed	Rural	＜¥3000	No	PCI	Hypertension	No	33	33	66	51	13	12
0	G9			Female	63	Secondary	Married	Living with others	Unemployed	Rural	＜¥3000	No	PCI	Diabetes	No	25	25	50	41	14	12
0	G10			Male	50	Higher	Married	Living with others	Employed	Urban	¥3000~5000	Yes	PCI	Hypertension	Yes	27	27	54	51	17	5
0	G11			Male	64	Elementary	Married	Living with others	Unemployed	Rural	＜¥3000	No	PCI	None	No	27	27	54	50	7	15
1	G12			Female	79	Higher	Married	Living with others	Unemployed	Urban	¥3000~5000	No	Medication alone	Hypertension	Yes	27	79	20		13	6
0	G13			Female	66	Higher	Married	Living with others	Unemployed	Urban	＞¥5000	No	PCI	Hypertension	No	25	25	50	27	13	14
0	G14			Male	68	Higher	Married	Living with others	Unemployed	Urban	¥3000~5000	No	PCI	Stroke	Yes	35	35	70	48	11	6
0	G15			Male	64	Elementary	Married	Living with others	Employed	Rural	＜¥3000	No	PCI	Stroke	No	57	57	114	55	15	19
0	G16			Female	71	Elementary	Married	Living with others	Employed	Rural	＜¥3000	No	Medication alone	None	No	27	27	54	15	11	11
0	G17			Female	67	Higher	Married	Living with others	Unemployed	Urban	¥3000~5000	Yes	Medication alone	Hypertension	Yes	42	42	84	42	16	6
0	G18			Male	48	Secondary	Married	Living with others	Employed	Rural	¥3000~5000	No	PCI	None	Yes	31	31	62	48	13	19
0	G19			Male	58	Secondary	Married	Living with others	Employed	Urban	＞¥5000	No	PCI	None	No	38	38	76	18	8	18
1	G20			Male	73	Elementary	Married	Living with others	Employed	Rural	＜¥3000	No	PCI	Hypertension	No	47	73			19	9
0	G21			Female	58	Secondary	Married	Living with others	Employed	Rural	¥3000~5000	Yes	PCI	Hypertension	Yes	26	26	52	43	15	10
0	G22			Male	31	Higher	Married	Living with others	Employed	Urban	¥3000~5000	Yes	PCI	Hypertension	No	41	41	82	46	16	17
0	G23			Male	46	Secondary	Married	Living with others	Employed	Urban	¥3000~5000	Yes	PCI	Hypertension	No	35	35	70	29	7	19
0	G24			Female	63	Secondary	Married	Living with others	Unemployed	Urban	¥3000~5000	Yes	PCI	Hypertension/Diabetes	No	26	26	52	42	14	19
0	G25			Female	60	Secondary	Married	Living with others	Employed	Rural	¥3000~5000	No	Medication alone	Hypertension/Diabetes	Yes	54	54	108	55	14	19
0	G26			Female	64	Elementary	Married	Living with others	Employed	Rural	＜¥3000	No	Medication alone	Hypertension	No	37	37	74	43	11	6
0	G27			Male	59	Secondary	Married	Living with others	Employed	Rural	¥3000~5000	No	PCI	Diabetes	Yes	26	26	52	54	19	10
0	G28			Male	58	Secondary	Married	Living with others	Employed	Rural	＜¥3000	No	CABG	Stroke	No	36	36	72	28	11	19
0	G29			Male	74	Secondary	Married	Living with others	Unemployed	Rural	＜¥3000	No	PCI	Hypertension/Diabetes	Yes	23	23	46	56	13	6
0	G30			Male	55	Higher	Married	Living with others	Employed	Urban	¥3000~5000	No	Medication alone	None	Yes	26	26	52	46	14	6
1	G31			Male	72	Secondary	Married	Living with others	Unemployed	Urban	¥3000~5000	No	PCI	None	No	43				9	18
0	G32			Male	40	Secondary	Married	Living with others	Employed	Urban	＞¥5000	No	PCI	None	Yes	42	42	84	49	13	17
0	G33			Male	67	Elementary	Married	Living with others	Employed	Rural	＜¥3000	No	PCI	Hypertension/Diabetes/Stroke	No	21	21	42	19	10	19
0	G34			Male	71	Elementary	Married	Living with others	Employed	Rural	¥3000~5000	No	PCI	Hypertension	No	16	16	32	22	7	19
0	G35			Male	58	Secondary	Married	Living with others	Employed	Urban	＞¥5000	No	PCI	None	Yes	42	42	84	48	17	11
0	G36			Female	66	Elementary	Married	Living with others	Employed	Rural	＜¥3000	No	PCI	Hypertension	No	37	37	74	33	14	18
0	G37			Male	76	Secondary	Married	Living with others	Unemployed	Urban	¥3000~5000	No	Medication alone	None	No	30	30	60	25	11	12
0	G38			Male	34	Higher	Married	Living with others	Employed	Urban	¥3000~5000	No	PCI	None	No	41	41	82	61	23	5
0	G39			Male	57	Secondary	Married	Living with others	Unemployed	Urban	¥3000~5000	Yes	PCI	Hypertension	No	34	34	68	17	9	11
0	G40			Male	34	Secondary	Married	Living with others	Employed	Urban	＞¥5000	Yes	PCI	Hypertension	No	37	37	74	52	11	7
1	G41			Male	51	Secondary	Married	Living with others	Employed	Urban	¥3000~5000	No	PCI	Hypertension	No	29	58	63		14	6
1	G42			Male	30	Higher	Single	Living alone	Employed	Urban	＞¥5000	No	PCI	None	No	61	73			16	11
0	G43			Male	54	Secondary	Married	Living with others	Employed	Urban	＜¥3000	No	PCI	None	Yes	16	16	32	37	13	2
0	G44			Male	72	Elementary	Married	Living with others	Employed	Rural	＜¥3000	No	Medication alone	Hypertension	No	16	16	32	48	14	5
0	G45			Male	40	Higher	Married	Living with others	Employed	Urban	＞¥5000	Yes	Medication alone	Hypertension	No	35	35	70	41	13	6
0	G46			Female	74	Secondary	Married	Living with others	Unemployed	Urban	¥3000~5000	No	Medication alone	Hypertension	No	31	31	62	45	13	4
0	G47			Female	73	Secondary	Married	Living with others	Unemployed	Urban	¥3000~5000	No	PCI	Hypertension	No	59	59	118	59	15	19
1	G48			Male	58	Secondary	Married	Living with others	Employed	Rural	¥3000~5000	No	PCI	Hypertension	Yes	29				15	14
0	G49			Female	66	Elementary	Married	Living with others	Employed	Rural	＜¥3000	Yes	PCI	None	No	57	57	114	58	15	9
1	G50			Female	64	Elementary	Married	Living with others	Unemployed	Rural	＜¥3000	Yes	PCI	Hypertension/Stroke	No	54				17	19
0	G51			Female	69	Elementary	Married	Living with others	Employed	Rural	＜¥3000	Yes	PCI	Hypertension	No	26	26	52	26	11	15
1	G52			Male	60	Higher	Married	Living with others	Unemployed	Urban	¥3000~5000	No	PCI	Diabetes	Yes	58	61			13	5
1	G53			Male	73	Higher	Married	Living with others	Unemployed	Urban	＞¥5000	Yes	PCI	None	Yes	23	44			13	6
0	G54			Male	52	Elementary	Married	Living with others	Employed	Rural	¥3000~5000	No	PCI	Hypertension/Stroke	No	37	37	74	55	15	4
1	G55			Male	64	Secondary	Married	Living with others	Employed	Rural	＜¥3000	No	CABG	Hypertension/Diabetes	No	33				14	7
0	G56			Male	64	Higher	Married	Living with others	Employed	Urban	＞¥5000	No	PCI	Stroke	No	39	39	78	57	14	1
0	G57			Female	67	Secondary	Married	Living with others	Unemployed	Urban	＜¥3000	Yes	PCI	Hypertension	No	35	35	70	48	16	12
0	G58			Female	69	Higher	Married	Living with others	Unemployed	Urban	＞¥5000	Yes	PCI	Hypertension	Yes	15	15	30	47	13	6
0	G59			Male	73	Elementary	Married	Living with others	Unemployed	Urban	¥3000~5000	No	PCI	Hypertension/Stroke	Yes	36	36	72	46	11	13
0	G60			Male	80	Higher	Married	Living with others	Unemployed	Urban	＞¥5000	Yes	PCI	None	Yes	38	38	76	67	15	9
0	G61			Male	61	Higher	Married	Living with others	Employed	Rural	¥3000~5000	Yes	Medication alone	None	Yes	33	33	66	58	14	13
1	G62			Female	68	Secondary	Married	Living with others	Unemployed	Urban	¥3000~5000	No	PCI	Hypertension	No	36	61			17	6
0	G63			Female	67	Secondary	Married	Living with others	Unemployed	Urban	¥3000~5000	Yes	PCI	Hypertension	Yes	24	24	48	23	8	13
0	G64			Male	51	Secondary	Married	Living with others	Employed	Urban	¥3000~5000	No	PCI	Hypertension	No	55	55	110	60	15	10
0	G65			Male	37	Higher	Married	Living with others	Employed	Urban	＞¥5000	Yes	PCI	Hypertension	Yes	51	51	102	54	17	8
0	G66			Male	48	Higher	Married	Living with others	Employed	Urban	＞¥5000	Yes	PCI	Hypertension/Stroke	No	52	52	104	52	17	9
0	G67			Male	44	Secondary	Married	Living with others	Employed	Urban	＞¥5000	Yes	PCI	Hypertension/Diabetes	No	30	30	60	58	20	19
1	G68			Female	62	Higher	Married	Living with others	Unemployed	Urban	＞¥5000	Yes	PCI	None	Yes	60	61	63		14	7
0	G69			Female	79	Elementary	Married	Living with others	Employed	Rural	＜¥3000	No	PCI	Hypertension/Diabetes	Yes	23	23	46	42	13	3
0	G70			Male	53	Secondary	Married	Living with others	Employed	Rural	¥3000~5000	Yes	PCI	None	No	35	35	70	46	13	6
0	G71			Male	73	Elementary	Married	Living with others	Employed	Rural	＜¥3000	Yes	PCI	None	No	36	36	72	54	14	5
0	G72			Male	47	Secondary	Married	Living with others	Employed	Rural	¥3000~5000	Yes	PCI	Hypertension	No	20	20	40	53	14	6
0	G73			Female	69	Elementary	Married	Living with others	Employed	Rural	＜¥3000	Yes	PCI	Hypertension/Diabetes/Stroke	No	48	48	96	45	15	19
0	G74			Male	76	Higher	Married	Living with others	Unemployed	Urban	＞¥5000	No	PCI	None	Yes	45	45	90	44	14	6
0	G75			Male	71	Higher	Married	Living with others	Employed	Rural	＜¥3000	Yes	PCI	Hypertension/Stroke	No	46	46	92	45	10	10
0	G76			Male	61	Higher	Married	Living with others	Unemployed	Urban	¥3000~5000	Yes	PCI	Hypertension/Diabetes	Yes	38	38	76	67	22	5
0	G77			Female	56	Elementary	Married	Living with others	Unemployed	Urban	¥3000~5000	No	PCI	Hypertension/Diabetes	Yes	51	51	102	50	17	19
0	G78			Male	63	Elementary	Married	Living with others	Employed	Rural	＜¥3000	Yes	PCI	Hypertension/Diabetes	No	37	37	74	45	14	6
0	G79			Female	63	Secondary	Married	Living with others	Unemployed	Urban	¥3000~5000	Yes	CABG	Hypertension	Yes	58	58	116	47	17	11
0	G80			Male	59	Secondary	Married	Living with others	Unemployed	Rural	＜¥3000	Yes	CABG	Hypertension/Diabetes	Yes	32	32	64	52	15	18
1	G81			Male	38	Secondary	Married	Living with others	Employed	Urban	＞¥5000	No	PCI	Hypertension	No	58				14	16
1	G82			Male	58	Secondary	Married	Living with others	Unemployed	Urban	＞¥5000	Yes	PCI	None	Yes	29	51			14	13
0	G83			Female	67	Higher	Married	Living with others	Unemployed	Urban	＞¥5000	Yes	PCI	Diabetes	Yes	36	36	72	49	20	6
1	G84			Female	56	Elementary	Married	Living with others	Unemployed	Urban	¥3000~5000	Yes	PCI	None	No	25	56	22		13	11
0	G85			Female	70	Secondary	Married	Living with others	Unemployed	Urban	¥3000~5000	No	PCI	Hypertension/Diabetes/Hyperlipidemia	No	43	43	86	46	14	15
0	G86			Female	74	Secondary	Single	Living alone	Employed	Rural	＜¥3000	No	PCI	Hypertension/Diabetes	No	36	36	72	42	11	8
0	G87			Male	59	Higher	Married	Living with others	Employed	Urban	＞¥5000	Yes	PCI	None	Yes	36	36	72	49	14	10
0	G88			Male	63	Elementary	Married	Living with others	Employed	Rural	＜¥3000	Yes	PCI	Hypertension/Stroke	No	51	51	102	64	14	7
1	G89			Male	66	Secondary	Married	Living with others	Unemployed	Urban	＞¥5000	No	PCI	Hypertension	No	33				12	12
0	G90			Male	32	Secondary	Married	Living with others	Employed	Urban	＞¥5000	Yes	PCI	Hypertension/Diabetes	Yes	40	40	80	57	16	6
0	G91			Male	51	Secondary	Married	Living with others	Employed	Rural	¥3000~5000	No	PCI	Hypertension	No	54	54	108	44	13	8
1	G92			Male	66	Secondary	Married	Living with others	Unemployed	Urban	¥3000~5000	Yes	PCI	Hypertension	No	24	66			17	16
1	G93			Male	71	Secondary	Married	Living with others	Unemployed	Urban	¥3000~5000	No	PCI	None	Yes	24				8	19
0	G94			Male	63	Secondary	Married	Living with others	Employed	Rural	¥3000~5000	No	PCI	Hyperlipidemia	Yes	34	34	68	49	15	8
0	G95			Male	56	Secondary	Married	Living with others	Unemployed	Urban	＞¥5000	Yes	PCI	Hypertension	Yes	44	44	88	57	17	4
0	G96			Male	67	Higher	Married	Living with others	Unemployed	Urban	＞¥5000	Yes	PCI	Hypertension	No	36	36	72	51	17	10
0	G97			Female	62	Secondary	Married	Living with others	Employed	Rural	＜¥3000	No	PCI	Hypertension	Yes	37	37	74	58	11	9
0	G98			Male	60	Higher	Married	Living with others	Unemployed	Urban	＞¥5000	Yes	PCI	None	No	41	41	82	47	15	18
1	G99			Male	54	Secondary	Married	Living with others	Unemployed	Urban	＞¥5000	Yes	PCI	Stroke	Yes	61	45			12	11
0	G100			Female	53	Secondary	Married	Living with others	Unemployed	Rural	＜¥3000	Yes	CABG	Hypertension/Diabetes/Stroke	No	42	42	84	52	15	15
0	G101			Male	63	Secondary	Married	Living with others	Employed	Rural	¥3000~5000	No	PCI	Diabetes	No	24	24	48	17	9	11
0	G102			Male	52	Secondary	Married	Living with others	Employed	Urban	＞¥5000	Yes	PCI	Hypertension/Diabetes	No	21	21	42	35	11	5
0	G103			Female	60	Higher	Married	Living with others	Unemployed	Urban	¥3000~5000	Yes	PCI	Hypertension	No	29	29	58	46	16	6
1	G104			Male	67	Higher	Married	Living with others	Unemployed	Urban	¥3000~5000	No	PCI	None	No	26				14	19
0	G105			Female	71	Elementary	Married	Living with others	Unemployed	Rural	＜¥3000	Yes	Medication alone	Hypertension	Yes	35	35	70	52	16	13
1	G106			Male	54	Secondary	Married	Living with others	Employed	Urban	＞¥5000	No	PCI	Hypertension	Yes	24	54			12	12
0	G107			Male	64	Secondary	Married	Living with others	Unemployed	Urban	＞¥5000	Yes	PCI	Hypertension	Yes	43	43	86	51	14	15
0	G108			Female	65	Secondary	Married	Living with others	Unemployed	Urban	¥3000~5000	No	PCI	Hypertension/Diabetes	No	55	55	110	50	14	11
0	G109			Female	67	Secondary	Married	Living with others	Unemployed	Urban	¥3000~5000	Yes	PCI	None	Yes	36	36	72	47	14	9
0	G110			Male	58	Secondary	Married	Living with others	Employed	Rural	¥3000~5000	No	PCI	None	No	15	15	30	26	13	3
1	G111			Male	55	Elementary	Single	Living alone	Employed	Rural	＜¥3000	No	PCI	Hypertension	No	28				10	17
0	G112			Male	46	Higher	Married	Living with others	Employed	Urban	＞¥5000	No	PCI	None	No	38	38	76	44	11	13
0	G113			Male	67	Secondary	Married	Living with others	Unemployed	Urban	¥3000~5000	Yes	PCI	None	Yes	32	32	64	44	16	15
0	G114			Female	69	Higher	Married	Living with others	Unemployed	Urban	¥3000~5000	Yes	PCI	Hypertension/Diabetes	No	28	28	56	23	9	12
0	G115			Male	69	Elementary	Married	Living with others	Employed	Rural	＜¥3000	Yes	PCI	Hypertension	No	35	35	70	47	13	4
0		K1		Male	60	Elementary	Married	Living with others	Employed	Rural	＜¥3000	Yes	PCI	None	No	28	28	56	28	12	5
0		K2		Male	73	Secondary	Married	Living with others	Unemployed	Urban	¥3000~5000	No	PCI	None	Yes	43	43	86	52	14	8
0		K3		Male	58	Secondary	Married	Living with others	Employed	Rural	¥3000~5000	No	PCI	Hypertension	No	38	38	76	49	17	13
0		K4		Male	58	Secondary	Married	Living with others	Employed	Urban	¥3000~5000	Yes	PCI	Hypertension	Yes	43	43	86	59	17	5
0		K5		Female	71	Elementary	Married	Living with others	Employed	Rural	＜¥3000	No	PCI	Hypertension/Diabetes	No	32	32	64	25	8	9
0		K6		Female	76	Elementary	Single	Living with others	Unemployed	Urban	¥3000~5000	No	PCI	None	No	20	20	40	37	14	11
0		K7		Male	55	Elementary	Married	Living with others	Unemployed	Rural	＜¥3000	No	PCI	Hypertension	No	16	16	32	40	9	10
0		K8		Female	74	Higher	Married	Living alone	Employed	Rural	＜¥3000	No	PCI	Diabetes	Yes	32	32	64	22	7	11
0		K9		Male	80	Elementary	Married	Living with others	Unemployed	Urban	＞¥5000	No	PCI	None	No	24	24	48	41	14	9
0		K10		Male	54	Higher	Married	Living with others	Employed	Urban	＞¥5000	Yes	PCI	None	No	29	29	58	51	16	8
0		K11		Female	66	Secondary	Married	Living with others	Unemployed	Urban	＜¥3000	Yes	PCI	Hypertension	No	27	27	54	45	12	13
0	G116			Male	54	Secondary	Married	Living with others	Employed	Rural	¥3000~5000	No	PCI	Hypertension	No	43	43	86	55	14	17
0	G117			Male	39	Secondary	Married	Living with others	Employed	Urban	＞¥5000	No	PCI	None	No	23	23	46	22	9	8
0	G118			Male	67	Secondary	Married	Living with others	Unemployed	Urban	＞¥5000	Yes	PCI	None	Yes	50	50	100	48	14	6
0	G119			Male	66	Secondary	Married	Living with others	Unemployed	Urban	＞¥5000	Yes	PCI	Hypertension/Diabetes	Yes	35	35	70	55	16	3
0	G120			Female	63	Elementary	Married	Living with others	Employed	Rural	¥3000~5000	Yes	PCI	Hypertension/Diabetes	Yes	56	56	112	56	14	6
0	G121			Female	61	Secondary	Married	Living with others	Employed	Rural	＜¥3000	Yes	PCI	Hypertension	No	21	21	42	52	15	8
1	G122			Male	40	Higher	Married	Living with others	Employed	Urban	＞¥5000	Yes	Medication alone	Hypertension/Diabetes/Stroke	Yes	28	40			12	17
0	G123			Male	61	Elementary	Married	Living with others	Unemployed	Urban	¥3000~5000	Yes	CABG	Hypertension/Diabetes	Yes	28	28	56	24	12	17
0	G124			Female	81	Secondary	Single	Living with others	Employed	Rural	＜¥3000	No	PCI	None	No	42	42	84	48	14	12
0	G125			Male	65	Elementary	Married	Living with others	Employed	Rural	＜¥3000	No	PCI	None	Yes	30	30	60	53	14	4
1	G126			Male	54	Secondary	Married	Living with others	Employed	Urban	＞¥5000	No	PCI	Hypertension/Diabetes	Yes	35				16	10
1	G127			Female	78	Elementary	Married	Living with others	Unemployed	Rural	＜¥3000	Yes	PCI	Hypertension/Diabetes	No	21	78			15	13
0		K12		Male	46	Higher	Married	Living with others	Employed	Urban	＞¥5000	No	PCI	Hypertension	No	43	43	86	40	17	10
0		K13		Male	44	Secondary	Married	Living with others	Employed	Rural	¥3000~5000	Yes	PCI	None	No	34	34	68	48	12	8
0		K14		Male	55	Elementary	Married	Living with others	Employed	Rural	＜¥3000	Yes	PCI	Hypertension	No	24	24	48	39	10	12
1	G128			Male	52	Elementary	Married	Living with others	Employed	Rural	＜¥3000	Yes	PCI	None	No	27	52	30		11	7
0	G129			Female	60	Elementary	Married	Living with others	Unemployed	Urban	¥3000~5000	No	PCI	Hypertension/Diabetes	Yes	41	41	82	52	14	3
0	G130			Male	43	Secondary	Married	Living with others	Employed	Urban	＞¥5000	No	CABG	Hypertension	Yes	35	35	70	37	12	18
1	G131			Male	52	Secondary	Married	Living with others	Employed	Urban	¥3000~5000	No	PCI	Diabetes	No	22				20	3
0	G132			Male	49	Higher	Married	Living with others	Employed	Urban	＞¥5000	Yes	PCI	Hypertension	Yes	55	55	110	66	22	8
1	G133			Female	66	Secondary	Married	Living with others	Employed	Rural	＜¥3000	No	PCI	Diabetes	No	34	66	36		14	7
0	G134			Female	71	Secondary	Married	Living with others	Employed	Rural	＜¥3000	Yes	PCI	Diabetes	No	28	28	56	24	11	16
0		K15		Male	67	Elementary	Married	Living with others	Employed	Rural	＜¥3000	Yes	PCI	None	No	35	35	70	50	15	10
0		K16		Female	69	Secondary	Married	Living with others	Unemployed	Urban	¥3000~5000	Yes	PCI	Hypertension/Diabetes	No	17	17	34	40	12	8
0		K17		Male	59	Elementary	Married	Living with others	Employed	Urban	¥3000~5000	Yes	PCI	Hypertension	No	52	52	104	50	17	6
1		K18		Male	59	Secondary	Married	Living with others	Unemployed	Urban	¥3000~5000	Yes	PCI	Hypertension/Stroke	No	21	61			14	14
1		K19		Male	57	Higher	Married	Living with others	Unemployed	Urban	＞¥5000	Yes	PCI	Hypertension	Yes	57				11	6
0		K20		Male	59	Elementary	Married	Living with others	Employed	Urban	¥3000~5000	Yes	PCI	Hypertension	No	17	17	34	23	8	12
0		K21		Male	65	Secondary	Married	Living with others	Unemployed	Urban	¥3000~5000	No	PCI	Hypertension/Diabetes	Yes	17	17	34	20	9	8
0		K22		Female	58	Elementary	Married	Living with others	Unemployed	Urban	＞¥5000	Yes	PCI	Hypertension/Diabetes	No	41	41	82	59	21	3
1		K23		Male	67	Secondary	Married	Living with others	Unemployed	Urban	¥3000~5000	No	PCI	Hypertension/Hyperlipidemia	No	46	47	58		16	6
0	G135			Male	50	Secondary	Married	Living with others	Employed	Urban	¥3000~5000	Yes	PCI	Hypertension	Yes	42	42	84	58	17	4
0	G136			Male	46	Higher	Married	Living with others	Employed	Urban	＞¥5000	No	PCI	None	Yes	37	37	74	59	17	7
0	G137			Female	71	Secondary	Married	Living with others	Unemployed	Urban	¥3000~5000	No	PCI	Hypertension	No	28	28	56	44	14	3
0	G138			Male	50	Secondary	Married	Living with others	Employed	Urban	¥3000~5000	Yes	PCI	Hypertension	No	25	25	50	27	11	14
1	G139			Male	33	Secondary	Single	Living alone	Employed	Urban	¥3000~5000	No	PCI	None	Yes	42	58	64		9	9
0	G140			Male	60	Secondary	Married	Living with others	Employed	Urban	＞¥5000	No	PCI	None	Yes	33	33	66	47	12	12
0	G141			Male	59	Secondary	Married	Living with others	Unemployed	Urban	¥3000~5000	No	PCI	None	No	37	37	74	56	16	3
1	G142			Male	61	Secondary	Married	Living with others	Employed	Rural	＜¥3000	Yes	PCI	Hypertension	No	28	61	46		9	10
0	G143			Female	59	Secondary	Married	Living with others	Employed	Urban	＞¥5000	Yes	PCI	Hypertension	Yes	56	56	112	59	19	6
1	G144			Male	47	Higher	Married	Living with others	Employed	Urban	＞¥5000	Yes	PCI	Hypertension	No	25	47			10	12
0	G145			Female	72	Elementary	Married	Living with others	Employed	Rural	＜¥3000	No	PCI	Hypertension/Diabetes	No	18	18	36	24	9	18
0	G146			Male	69	Elementary	Married	Living with others	Employed	Rural	＜¥3000	No	PCI	None	No	34	34	68	61	14	9
0	G147			Male	66	Secondary	Married	Living with others	Unemployed	Urban	＞¥5000	Yes	PCI	Hypertension	Yes	29	29	58	34	9	8
0	G148			Female	61	Higher	Married	Living with others	Unemployed	Urban	＞¥5000	Yes	Medication alone	Hypertension	Yes	54	54	108	68	21	6
0	G149			Female	69	Elementary	Married	Living with others	Unemployed	Urban	¥3000~5000	Yes	PCI	Hypertension/Diabetes/Stroke	No	29	29	58	49	12	9
0		K24		Female	69	Secondary	Married	Living with others	Unemployed	Urban	＞¥5000	Yes	PCI	None	Yes	57	57	114	63	16	8
0		K25		Male	72	Secondary	Single	Living with others	Unemployed	Urban	＞¥5000	Yes	PCI	None	Yes	45	45	90	62	16	10
1		K26		Male	48	Secondary	Married	Living with others	Unemployed	Rural	¥3000~5000	No	PCI	Hypertension/Diabetes	No	25	48	46		7	12
0		K27		Male	78	Secondary	Married	Living with others	Unemployed	Rural	＜¥3000	No	PCI	None	Yes	53	53	106	64	22	16
0		K28		Female	66	Secondary	Married	Living with others	Unemployed	Urban	¥3000~5000	Yes	PCI	Hypertension	No	16	16	32	40	16	17
0		K29		Male	78	Secondary	Married	Living with others	Unemployed	Urban	¥3000~5000	No	PCI	Hypertension/Diabetes/Stroke	Yes	36	36	72	43	15	5
0		K30		Male	60	Secondary	Married	Living with others	Unemployed	Urban	＞¥5000	No	PCI	None	Yes	38	38	76	66	21	6
0		K31		Male	83	Higher	Married	Living with others	Unemployed	Urban	＞¥5000	Yes	PCI	None	Yes	39	39	78	49	19	3
1	G150			Male	67	Secondary	Married	Living alone	Employed	Rural	¥3000~5000	No	PCI	Hypertension	No	30	67	41		13	13
0	G151			Female	74	Elementary	Married	Living with others	Employed	Rural	＜¥3000	No	PCI	None	No	17	17	34	17	8	20
0	G152			Male	72	Secondary	Married	Living with others	Unemployed	Urban	＞¥5000	Yes	PCI	None	No	35	35	70	45	11	5
0	G153			Male	54	Higher	Married	Living with others	Employed	Urban	¥3000~5000	Yes	PCI	None	Yes	38	38	76	39	8	6
0	G154			Male	39	Higher	Married	Living with others	Employed	Urban	＞¥5000	No	PCI	None	No	31	31	62	51	17	10
0	G155			Female	47	Higher	Married	Living with others	Employed	Urban	＞¥5000	Yes	PCI	None	Yes	39	39	78	61	20	13
0	G156			Male	42	Elementary	Married	Living with others	Employed	Urban	＞¥5000	No	PCI	Stroke	No	25	25	50	42	12	20
0	G157			Male	39	Secondary	Married	Living with others	Employed	Urban	＞¥5000	Yes	PCI	Hypertension	Yes	51	51	102	68	14	0
0	G158			Male	73	Secondary	Married	Living with others	Unemployed	Urban	＞¥5000	No	PCI	None	Yes	51	51	102	66	16	6
1		K32		Male	69	Secondary	Married	Living with others	Unemployed	Rural	¥3000~5000	Yes	PCI	Hypertension	No	29	69			13	2
0		K33		Male	60	Secondary	Married	Living with others	Unemployed	Urban	＞¥5000	Yes	PCI	Hypertension	Yes	58	58	116	53	16	12
0		K34		Male	60	Higher	Married	Living with others	Unemployed	Urban	＞¥5000	Yes	PCI	Hypertension/Diabetes/Hyperlipidemia	No	24	24	48	36	9	12
0		K35		Female	66	Higher	Married	Living with others	Unemployed	Urban	＞¥5000	No	PCI	Hypertension	No	34	34	68	44	12	5
0		K36		Male	61	Higher	Married	Living with others	Unemployed	Urban	¥3000~5000	Yes	PCI	Hypertension	Yes	33	33	66	45	14	12
0		K37		Female	74	Elementary	Married	Living with others	Unemployed	Rural	＜¥3000	Yes	PCI	None	Yes	18	18	36	60	11	13
0		K38		Female	74	Higher	Married	Living with others	Unemployed	Rural	¥3000~5000	Yes	Medication alone	Hypertension/Diabetes	Yes	50	50	100	61	21	4
0		K39		Female	35	Higher	Married	Living with others	Employed	Urban	＞¥5000	Yes	PCI	None	No	43	43	86	60	21	5
0		K40		Female	47	Secondary	Married	Living with others	Employed	Urban	¥3000~5000	Yes	Medication alone	Hypertension	Yes	43	43	86	63	15	4
0		K41		Male	66	Secondary	Married	Living with others	Unemployed	Urban	¥3000~5000	No	PCI	Hypertension/Diabetes	Yes	38	38	76	57	16	15
0		K42		Male	72	Elementary	Married	Living with others	Unemployed	Rural	＜¥3000	No	PCI	None	Yes	49	49	98	53	9	2
1	G159			Male	59	Secondary	Married	Living alone	Employed	Rural	¥3000~5000	Yes	PCI	Stroke	No	27	59	49		10	8
0	G160			Female	66	Secondary	Married	Living with others	Unemployed	Urban	＞¥5000	Yes	PCI	Hypertension/Diabetes	Yes	59	59	118	63	14	8
0	G161			Male	53	Secondary	Married	Living with others	Employed	Rural	＜¥3000	No	PCI	None	Yes	43	43	86	63	15	6
0	G162			Female	45	Secondary	Married	Living with others	Employed	Urban	¥3000~5000	No	PCI	None	Yes	47	47	94	54	21	11
0	G163			Female	55	Higher	Married	Living with others	Unemployed	Urban	¥3000~5000	No	Medication alone	None	No	31	31	62	34	9	12
0	G164			Female	65	Secondary	Married	Living with others	Unemployed	Rural	＜¥3000	No	PCI	Hypertension/Diabetes	No	36	36	72	26	12	13
0	G165			Male	66	Secondary	Married	Living with others	Employed	Rural	¥3000~5000	No	PCI	Stroke	No	26	26	52	45	14	13
0	G166			Male	46	Secondary	Married	Living with others	Employed	Urban	＞¥5000	No	PCI	None	No	43	43	86	31	9	7
0	G167			Female	60	Elementary	Married	Living with others	Employed	Rural	＜¥3000	Yes	PCI	Hypertension	No	36	36	72	23	9	5
0		K43		Male	39	Secondary	Married	Living with others	Employed	Urban	＞¥5000	No	Medication alone	None	No	34	34	68	29	10	4
1		K44		Female	75	Higher	Married	Living with others	Unemployed	Urban	＞¥5000	Yes	PCI	Hypertension	Yes	60	54			20	1
1		K45		Male	68	Secondary	Married	Living with others	Unemployed	Urban	＞¥5000	Yes	Medication alone	Hypertension	Yes	32	68			10	7
0		K46		Female	73	Secondary	Married	Living with others	Employed	Rural	＜¥3000	No	PCI	Hypertension/Diabetes	Yes	40	40	80	54	15	10
0		K47		Female	64	Elementary	Married	Living with others	Unemployed	Urban	＜¥3000	Yes	PCI	Hypertension/Diabetes	Yes	61	61	122	59	19	11
1		K48		Female	78	Secondary	Married	Living with others	Unemployed	Urban	¥3000~5000	No	Medication alone	Hypertension/Diabetes	No	21				16	6
1		K49		Male	74	Elementary	Married	Living with others	Employed	Rural	＜¥3000	Yes	Medication alone	Hypertension/Stroke	No	12				23	15
0		K50		Female	68	Secondary	Married	Living with others	Unemployed	Urban	¥3000~5000	No	Medication alone	None	Yes	30	30	60	50	17	15
1		K51		Male	61	Higher	Married	Living with others	Employed	Urban	＞¥5000	Yes	PCI	None	Yes	49	61			12	8
0		K52		Male	59	Secondary	Married	Living with others	Employed	Rural	＜¥3000	No	Medication alone	Hypertension/Diabetes/Stroke	Yes	35	35	70	48	10	4
1		K53		Male	67	Secondary	Married	Living with others	Unemployed	Urban	¥3000~5000	Yes	Medication alone	Hypertension/Diabetes	Yes	37	67	49		10	5
1		K54		Male	62	Secondary	Married	Living with others	Unemployed	Rural	＜¥3000	No	Medication alone	Hypertension/Diabetes	Yes	45				13	6
0		K55		Male	40	Higher	Married	Living with others	Employed	Urban	＞¥5000	No	Medication alone	None	Yes	59	59	118	65	21	10
0		K56		Male	64	Secondary	Married	Living with others	Employed	Rural	＜¥3000	Yes	PCI	Hypertension	Yes	43	43	86	45	14	6
0		K57		Female	76	Secondary	Married	Living with others	Unemployed	Urban	＜¥3000	Yes	Medication alone	Hypertension/Diabetes	No	23	23	46	21	10	12
0		K58		Female	69	Elementary	Married	Living with others	Unemployed	Rural	＜¥3000	Yes	Medication alone	Hypertension	No	21	21	42	15	7	13
0		K59		Male	60	Elementary	Married	Living with others	Unemployed	Urban	＞¥5000	No	PCI	None	No	30	30	60	15	10	9
0		K60		Female	65	Elementary	Married	Living with others	Employed	Rural	＜¥3000	No	Medication alone	Hypertension/Diabetes	No	28	28	56	17	10	14
0		K61		Male	67	Elementary	Married	Living with others	Employed	Rural	＜¥3000	Yes	Medication alone	None	No	34	34	68	40	14	13
1		K62		Female	56	Elementary	Married	Living with others	Employed	Rural	＜¥3000	Yes	PCI	Diabetes	No	23				16	7
1	G168			Male	75	Secondary	Married	Living with others	Unemployed	Urban	¥3000~5000	Yes	PCI	Hypertension/Diabetes	Yes	47	75			18	8
0	G169			Male	53	Secondary	Married	Living with others	Employed	Urban	＞¥5000	Yes	PCI	None	Yes	55	55	110	62	20	8
0	G170			Male	60	Secondary	Married	Living with others	Unemployed	Rural	¥3000~5000	Yes	PCI	Hypertension	Yes	35	35	70	51	16	9
0	G171			Female	63	Elementary	Married	Living with others	Employed	Rural	＜¥3000	Yes	PCI	None	No	19	19	38	45	13	14
1	G172			Male	69	Elementary	Married	Living with others	Employed	Rural	＜¥3000	No	PCI	None	No	27	69	39		7	9
0	G173			Female	53	Secondary	Married	Living with others	Unemployed	Urban	¥3000~5000	Yes	PCI	None	Yes	38	38	76	40	10	14
0	G174			Female	75	Secondary	Married	Living with others	Unemployed	Urban	¥3000~5000	Yes	PCI	None	Yes	32	32	64	18	7	9
0	G175			Male	60	Elementary	Married	Living with others	Employed	Rural	¥3000~5000	No	PCI	None	No	18	18	36	40	10	6
0	G176			Male	58	Secondary	Married	Living with others	Employed	Rural	¥3000~5000	Yes	PCI	Hypertension	No	34	34	68	45	17	8
0	G177			Female	61	Secondary	Married	Living with others	Employed	Rural	＜¥3000	Yes	PCI	Hypertension/Diabetes	No	22	22	44	17	8	6
0	G178			Male	78	Secondary	Single	Living alone	Employed	Rural	＜¥3000	No	PCI	None	Yes	28	28	56	53	16	6
0	G179			Male	55	Secondary	Single	Living alone	Unemployed	Rural	＜¥3000	Yes	PCI	None	No	35	35	70	46	10	19
0	G180			Female	61	Secondary	Married	Living with others	Employed	Rural	＜¥3000	Yes	PCI	Hypertension/Stroke	No	25	25	50	19	10	6
0	G181			Female	72	Elementary	Married	Living with others	Unemployed	Rural	＜¥3000	No	PCI	Hypertension	Yes	35	35	70	45	13	9
0	G182			Male	71	Elementary	Married	Living with others	Unemployed	Urban	¥3000~5000	No	PCI	Hypertension/Diabetes	Yes	31	31	62	21	10	13
0	G183			Male	52	Secondary	Married	Living with others	Employed	Rural	＞¥5000	No	Medication alone	Hypertension/Diabetes	No	32	32	64	30	13	19
0	G184			Male	67	Secondary	Single	Living alone	Unemployed	Rural	＜¥3000	No	Medication alone	None	No	32	32	64	50	17	7
0	G185			Male	52	Secondary	Married	Living with others	Employed	Urban	¥3000~5000	No	PCI	None	No	27	27	54	22	10	5
1	G186			Male	74	Higher	Married	Living with others	Unemployed	Rural	¥3000~5000	No	PCI	Stroke	Yes	28	74			20	19
1	G187			Male	65	Elementary	Married	Living with others	Employed	Rural	＜¥3000	Yes	PCI	None	No	26				22	6
1	G188			Male	66	Elementary	Married	Living with others	Employed	Rural	＜¥3000	No	PCI	None	No	26	66			16	19
0	G189			Female	65	Elementary	Single	Living alone	Employed	Rural	＜¥3000	Yes	PCI	Hypertension	No	18	18	36	42	15	12
0	G190			Male	53	Higher	Married	Living with others	Employed	Urban	＞¥5000	No	PCI	Diabetes	Yes	48	48	96	56	18	6
0	G191			Male	53	Higher	Married	Living with others	Employed	Urban	¥3000~5000	No	PCI	Hypertension/Diabetes	Yes	39	39	78	44	13	6
0		K63		Male	70	Secondary	Married	Living with others	Employed	Rural	＜¥3000	Yes	PCI	Hypertension	No	27	27	54	48	15	11
0		K64		Female	76	Secondary	Married	Living with others	Unemployed	Urban	＜¥3000	No	PCI	Hypertension	Yes	25	25	50	49	18	7
0		K65		Female	73	Elementary	Married	Living with others	Unemployed	Rural	＜¥3000	Yes	PCI	Hypertension/Diabetes	No	21	21	42	16	7	14
1		K66		Male	70	Higher	Married	Living with others	Unemployed	Urban	＞¥5000	Yes	Medication alone	Hypertension/Diabetes	Yes	28				16	5
0		K67		Female	70	Higher	Married	Living with others	Unemployed	Urban	＞¥5000	Yes	PCI	Hypertension/Diabetes	No	19	19	38	17	10	6
0		K68		Male	71	Secondary	Married	Living with others	Unemployed	Urban	＞¥5000	No	PCI	Diabetes	Yes	46	46	92	55	20	18
0		K69		Male	75	Elementary	Married	Living with others	Unemployed	Urban	¥3000~5000	Yes	PCI	Hypertension/Diabetes/Hyperlipidemia/Stroke	No	18	18	36	15	10	11
0		K70		Male	54	Elementary	Married	Living with others	Employed	Rural	¥3000~5000	No	Medication alone	None	No	19	19	38	48	15	11
0		K71		Male	62	Higher	Married	Living with others	Unemployed	Urban	＞¥5000	No	PCI	Hypertension	Yes	34	34	68	44	10	6
0		K72		Male	66	Higher	Married	Living with others	Unemployed	Urban	¥3000~5000	No	Medication alone	Diabetes	Yes	37	37	74	43	10	11
0			H1	Female	64	Elementary	Married	Living with others	Unemployed	Urban	¥3000~5000	No	PCI	Hypertension/Diabetes	No	18	18	36	15	9	17
0			H2	Male	64	Secondary	Married	Living with others	Unemployed	Urban	¥3000~5000	Yes	PCI	Hypertension	Yes	36	36	72	48	18	17
0			H3	Male	73	Higher	Married	Living with others	Unemployed	Urban	＞¥5000	No	PCI	None	Yes	48	48	96	41	11	6
0			H4	Male	63	Higher	Married	Living with others	Unemployed	Urban	＞¥5000	No	Medication alone	None	Yes	38	38	76	60	22	6
0			H7	Male	67	Secondary	Married	Living with others	Unemployed	Urban	¥3000~5000	Yes	Medication alone	None	Yes	44	44	88	50	20	13
0		K73		Male	61	Secondary	Married	Living with others	Employed	Rural	＜¥3000	Yes	PCI	Hypertension/Diabetes/Stroke	No	24	24	48	24	10	13
0		K74		Female	82	Elementary	Single	Living with others	Unemployed	Rural	＜¥3000	No	PCI	Hypertension	No	18	18	36	14	8	10
0		K75		Male	65	Elementary	Married	Living with others	Employed	Rural	＜¥3000	No	Medication alone	Stroke	No	20	20	40	19	11	16
0		K76		Female	70	Elementary	Married	Living with others	Unemployed	Rural	＜¥3000	No	Medication alone	Hypertension	No	16	16	32	40	16	17
0		K77		Male	65	Secondary	Married	Living with others	Unemployed	Urban	＞¥5000	Yes	Medication alone	Hypertension/Diabetes	Yes	49	49	98	63	23	11
1		K78		Female	72	Higher	Married	Living with others	Unemployed	Urban	＞¥5000	Yes	Medication alone	Hypertension/Diabetes/Stroke	Yes	28	72			19	11
0		K79		Male	66	Secondary	Married	Living with others	Employed	Rural	＜¥3000	Yes	PCI	Hypertension/Stroke	No	32	32	64	22	13	12
0	G192			Female	73	Elementary	Married	Living with others	Employed	Rural	＜¥3000	No	CABG	Hypertension/Diabetes	No	17	17	34	25	12	17
0	G193			Female	64	Secondary	Married	Living with others	Unemployed	Urban	¥3000~5000	Yes	PCI	Hypertension/Stroke	No	26	26	52	36	13	18
0	G194			Female	69	Elementary	Married	Living with others	Employed	Rural	＜¥3000	Yes	PCI	Hypertension/Diabetes	No	18	18	36	16	10	16
0	G195			Male	59	Elementary	Married	Living with others	Unemployed	Urban	¥3000~5000	Yes	PCI	Hypertension/Diabetes	Yes	32	32	64	45	13	6
0		K80		Male	69	Secondary	Married	Living with others	Unemployed	Rural	＜¥3000	No	PCI	None	No	32	32	64	37	12	6
0		K81		Male	74	Secondary	Married	Living with others	Unemployed	Urban	¥3000~5000	Yes	PCI	Hypertension	No	19	19	38	40	13	6
0		K82		Male	67	Secondary	Married	Living with others	Employed	Rural	＜¥3000	No	Medication alone	None	No	26	26	52	37	11	10
0		K83		Female	72	Secondary	Married	Living with others	Unemployed	Urban	¥3000~5000	Yes	Medication alone	Hypertension	Yes	32	32	64	20	12	10
0		K84		Male	68	Secondary	Married	Living alone	Unemployed	Urban	¥3000~5000	No	PCI	Stroke	Yes	45	45	90	60	23	5
0		K85		Male	65	Higher	Married	Living with others	Unemployed	Urban	＞¥5000	Yes	PCI	Hypertension	Yes	33	33	66	50	18	9
0		K86		Male	63	Higher	Married	Living with others	Employed	Urban	¥3000~5000	Yes	Medication alone	Hypertension	Yes	48	48	96	50	21	9
0		K87		Male	65	Higher	Married	Living with others	Unemployed	Urban	＞¥5000	Yes	Medication alone	None	Yes	33	33	66	42	16	8
0			H12	Male	63	Higher	Married	Living with others	Unemployed	Rural	¥3000~5000	Yes	PCI	Hypertension	Yes	48	48	96	51	18	9
0			H13	Male	57	Higher	Married	Living with others	Employed	Urban	¥3000~5000	No	Medication alone	Hypertension/Stroke	Yes	37	37	74	51	18	6
0			H14	Male	39	Higher	Married	Living with others	Employed	Urban	＞¥5000	Yes	Medication alone	Hypertension/Diabetes	No	37	37	74	62	18	14
0			H15	Male	70	Higher	Married	Living with others	Unemployed	Urban	¥3000~5000	Yes	Medication alone	Hypertension/Diabetes	Yes	44	44	88	61	21	9
0			H16	Male	74	Elementary	Married	Living with others	Unemployed	Urban	¥3000~5000	Yes	CABG	Hypertension	No	20	20	40	16	7	17
0			H17	Male	38	Higher	Married	Living with others	Employed	Urban	＞¥5000	Yes	PCI	None	Yes	39	39	78	45	11	6
0			H18	Female	76	Elementary	Single	Living alone	Unemployed	Rural	＜¥3000	No	PCI	Hypertension	No	18	18	36	40	12	13
1			H19	Male	68	Secondary	Married	Living with others	Employed	Rural	＜¥3000	Yes	PCI	Hypertension	No	28	68	25		16	6
0			H20	Female	66	Elementary	Married	Living with others	Unemployed	Rural	＜¥3000	No	Medication alone	None	No	18	18	36	18	8	16
1			H21	Female	67	Elementary	Married	Living with others	Unemployed	Rural	＜¥3000	Yes	PCI	Hypertension/Diabetes/Hyperlipidemia/Stroke	No	12				16	11
0			H22	Male	56	Secondary	Married	Living with others	Employed	Rural	¥3000~5000	Yes	PCI	Hypertension	No	23	23	46	19	9	15
0			H23	Male	55	Secondary	Married	Living with others	Employed	Rural	＜¥3000	Yes	Medication alone	Hypertension/Diabetes	No	32	32	64	22	11	17
0			H24	Male	64	Secondary	Married	Living with others	Employed	Rural	¥3000~5000	No	PCI	Hypertension/Diabetes	No	32	32	64	41	15	9
0			H25	Male	76	Higher	Married	Living with others	Unemployed	Urban	＞¥5000	No	PCI	Hypertension/Diabetes	Yes	46	46	92	50	20	3
1		K88		Male	62	Secondary	Married	Living with others	Employed	Rural	＜¥3000	No	PCI	Diabetes	No	23				10	6
0		K89		Male	45	Secondary	Married	Living with others	Employed	Rural	＜¥3000	No	PCI	Hypertension	No	27	27	54	19	12	13
0		K90		Male	60	Higher	Married	Living with others	Employed	Urban	＞¥5000	Yes	Medication alone	Hypertension/Hyperlipidemia	No	32	32	64	22	11	11
0		K91		Male	57	Secondary	Married	Living with others	Employed	Rural	＜¥3000	No	PCI	None	No	32	32	64	36	12	4
1		K92		Male	49	Higher	Married	Living with others	Employed	Urban	＞¥5000	Yes	PCI	Hypertension/Hyperlipidemia/Stroke	No	33				11	10
1		K93		Male	62	Higher	Married	Living with others	Unemployed	Urban	＞¥5000	Yes	PCI	Hypertension	Yes	52				19	10
0		K94		Female	73	Secondary	Single	Living alone	Unemployed	Urban	¥3000~5000	Yes	Medication alone	Hypertension/Diabetes/Hyperlipidemia	No	15	15	30	18	7	17
0			H27	Male	54	Secondary	Married	Living with others	Employed	Rural	＜¥3000	Yes	Medication alone	Hypertension	No	28	28	56	40	15	6
0			H28	Male	52	Higher	Married	Living with others	Employed	Urban	¥3000~5000	Yes	Medication alone	Hypertension	Yes	37	37	74	56	20	5
0			H29	Female	69	Secondary	Married	Living with others	Unemployed	Urban	¥3000~5000	Yes	Medication alone	Hypertension	Yes	36	36	72	53	20	10
0			H31	Male	50	Higher	Married	Living with others	Employed	Urban	＞¥5000	No	Medication alone	Diabetes	Yes	47	47	94	64	22	9
0			H32	Male	57	Secondary	Married	Living with others	Employed	Urban	＞¥5000	Yes	PCI	Diabetes	Yes	32	32	64	39	16	5
0	G196			Male	59	Higher	Married	Living with others	Employed	Urban	＞¥5000	No	PCI	None	Yes	43	43	86	63	22	5
0	G197			Female	66	Secondary	Married	Living with others	Employed	Rural	＜¥3000	No	PCI	Hypertension	No	26	26	52	36	16	9
0		K95		Male	63	Secondary	Married	Living with others	Employed	Rural	＜¥3000	No	Medication alone	Hypertension	No	26	26	52	45	18	6
0		K96		Male	54	Secondary	Married	Living with others	Employed	Rural	＜¥3000	No	PCI	Hypertension/Diabetes	No	22	22	44	26	15	17
0		K97		Male	58	Elementary	Married	Living with others	Employed	Rural	＜¥3000	No	PCI	Hypertension	No	26	26	52	35	17	6
0		K98		Male	65	Secondary	Married	Living with others	Unemployed	Rural	＜¥3000	No	Medication alone	None	No	26	26	52	35	12	6
0		K99		Female	69	Elementary	Married	Living with others	Employed	Rural	＜¥3000	Yes	Medication alone	Hypertension	No	12	12	24	24	16	10
1		K100		Female	73	Secondary	Married	Living with others	Unemployed	Rural	＜¥3000	Yes	PCI	Hypertension/Diabetes	No	22	73			13	15
0		K101		Female	75	Elementary	Single	Living alone	Unemployed	Rural	＜¥3000	No	PCI	Hypertension/Diabetes/Stroke	No	15	15	30	44	19	10
1		K102		Female	54	Secondary	Married	Living with others	Unemployed	Urban	¥3000~5000	No	Medication alone	Hypertension/Diabetes	No	14				12	10
0		K103		Male	69	Elementary	Married	Living with others	Unemployed	Rural	＜¥3000	No	Medication alone	None	No	22	22	44	46	12	12
0		K104		Male	77	Secondary	Married	Living with others	Employed	Rural	＜¥3000	No	PCI	None	Yes	34	34	68	47	18	6
1		K105		Female	59	Higher	Married	Living with others	Unemployed	Urban	¥3000~5000	Yes	Medication alone	Hypertension/Diabetes/Stroke	Yes	33				12	5
0		K106		Male	75	Secondary	Married	Living with others	Employed	Rural	＜¥3000	Yes	Medication alone	None	No	26	26	52	50	18	9
0		K107		Male	66	Higher	Married	Living with others	Unemployed	Urban	¥3000~5000	No	Medication alone	Hyperlipidemia	No	50	50	100	68	22	6
0		K108		Male	64	Elementary	Married	Living with others	Unemployed	Urban	¥3000~5000	No	Medication alone	Hypertension/Diabetes	Yes	37	37	74	42	12	8
0		K109		Male	51	Elementary	Married	Living with others	Employed	Rural	＜¥3000	No	PCI	Hypertension/Stroke	No	25	25	50	51	19	12
0		K110		Female	57	Elementary	Married	Living with others	Unemployed	Urban	¥3000~5000	Yes	Medication alone	Hypertension/Diabetes	No	15	15	30	34	18	13
0			H35	Female	76	Elementary	Single	Living alone	Unemployed	Urban	¥3000~5000	Yes	Medication alone	Diabetes	Yes	25	25	50	41	13	13
0			H36	Male	57	Secondary	Married	Living with others	Unemployed	Rural	＜¥3000	Yes	PCI	Diabetes	Yes	56	56	112	61	22	6
0			H37	Male	74	Secondary	Married	Living with others	Unemployed	Urban	＞¥5000	No	PCI	Hypertension/Diabetes	Yes	37	37	74	51	18	4
0			H38	Male	73	Secondary	Married	Living with others	Unemployed	Urban	＞¥5000	Yes	PCI	Hypertension/Diabetes	Yes	46	46	92	64	24	5
0			H39	Female	60	Secondary	Married	Living with others	Unemployed	Rural	＜¥3000	Yes	Medication alone	Hypertension/Diabetes/Stroke	No	12	12	24	51	18	8
0			H40	Female	56	Secondary	Married	Living with others	Employed	Rural	＜¥3000	No	Medication alone	None	No	18	18	36	47	15	6
0			H41	Male	73	Elementary	Single	Living alone	Unemployed	Rural	＜¥3000	No	CABG	Hypertension	No	15	15	30	18	9	17
1			H42	Female	70	Secondary	Married	Living with others	Unemployed	Rural	¥3000~5000	No	CABG	Hypertension/Diabetes	No	14	70			10	15
0		K111		Female	66	Secondary	Married	Living with others	Unemployed	Urban	¥3000~5000	Yes	PCI	Hypertension/Diabetes	Yes	33	33	66	50	19	6
0		K112		Male	66	Secondary	Married	Living with others	Unemployed	Urban	¥3000~5000	No	Medication alone	None	Yes	35	35	70	45	19	6
0		K113		Male	69	Secondary	Married	Living with others	Unemployed	Rural	¥3000~5000	Yes	PCI	None	No	15	15	30	24	10	19
0		K114		Female	60	Secondary	Married	Living with others	Employed	Rural	＜¥3000	No	Medication alone	Hypertension/Diabetes	No	15	15	30	16	13	14
0		K115		Male	59	Secondary	Married	Living with others	Unemployed	Rural	¥3000~5000	Yes	PCI	None	Yes	55	55	110	63	24	5
0		K116		Male	64	Higher	Married	Living with others	Unemployed	Urban	＞¥5000	Yes	PCI	Hypertension/Diabetes	Yes	46	46	92	55	20	9
0		K117		Male	76	Secondary	Married	Living with others	Unemployed	Urban	¥3000~5000	No	PCI	None	Yes	53	53	106	55	19	5
0			H43	Male	61	Higher	Married	Living with others	Unemployed	Urban	＞¥5000	No	PCI	Hyperlipidemia	Yes	24	24	48	72	24	6
1			H44	Female	56	Elementary	Married	Living with others	Employed	Rural	＜¥3000	Yes	Medication alone	Hyperlipidemia	No	33	56			23	7
0			H45	Male	69	Higher	Married	Living with others	Unemployed	Urban	¥3000~5000	No	PCI	Hypertension/Diabetes	Yes	42	42	84	45	18	19
0			H46	Male	58	Higher	Married	Living with others	Employed	Urban	¥3000~5000	No	CABG	Hypertension/Diabetes	Yes	22	22	44	64	22	15
1			H47	Male	61	Secondary	Married	Living with others	Employed	Rural	¥3000~5000	Yes	PCI	None	No	32	61			19	6
0		K118		Male	76	Elementary	Married	Living with others	Employed	Rural	＜¥3000	No	PCI	None	No	26	26	52	44	16	15
0		K119		Male	71	Secondary	Single	Living alone	Unemployed	Rural	＜¥3000	No	PCI	Hypertension/Stroke	No	18	18	36	42	16	12
0		K120		Male	65	Secondary	Married	Living with others	Unemployed	Urban	¥3000~5000	No	Medication alone	Hypertension	Yes	35	35	70	65	18	6
0		K121		Male	70	Elementary	Married	Living with others	Employed	Rural	＜¥3000	No	Medication alone	Hypertension	No	26	26	52	47	20	12
0		K122		Female	70	Elementary	Married	Living with others	Unemployed	Rural	＜¥3000	No	PCI	Hypertension	No	20	20	40	42	19	11
0		K123		Male	65	Higher	Married	Living with others	Unemployed	Urban	¥3000~5000	No	PCI	Hypertension/Diabetes	Yes	36	36	72	53	21	6
0		K124		Male	65	Higher	Married	Living with others	Unemployed	Urban	¥3000~5000	No	Medication alone	Hypertension	Yes	37	37	74	67	23	6
0			H48	Male	36	Higher	Married	Living with others	Employed	Urban	＞¥5000	No	Medication alone	Diabetes	Yes	36	36	72	47	18	6
1			H49	Male	82	Secondary	Single	Living with others	Unemployed	Urban	＜¥3000	Yes	Medication alone	Hypertension/Diabetes/Stroke	No	23	82			9	14
0			H50	Male	44	Higher	Married	Living with others	Employed	Urban	＞¥5000	No	Medication alone	Diabetes	Yes	47	47	94	70	24	9
0			H51	Male	60	Higher	Married	Living with others	Unemployed	Urban	¥3000~5000	Yes	PCI	Hypertension/Diabetes/Hyperlipidemia/Stroke	Yes	23	23	46	32	15	13
1			H52	Male	75	Secondary	Married	Living with others	Unemployed	Urban	¥3000~5000	Yes	PCI	Hypertension	No	20	75	24		11	15
0			H53	Male	47	Higher	Married	Living with others	Employed	Urban	＞¥5000	No	PCI	Diabetes	Yes	37	37	74	44	19	7
1			H54	Male	72	Secondary	Married	Living with others	Unemployed	Rural	¥3000~5000	Yes	PCI	Hypertension/Stroke	No	25	72	38		9	12
0			H55	Male	66	Higher	Married	Living with others	Unemployed	Urban	＞¥5000	No	Medication alone	Stroke	Yes	50	50	100	48	19	11
0			H57	Female	70	Elementary	Married	Living with others	Unemployed	Rural	＜¥3000	Yes	Medication alone	Hypertension/Diabetes	No	19	19	38	20	16	14
0			H58	Male	56	Higher	Married	Living with others	Employed	Urban	＞¥5000	No	PCI	None	Yes	45	45	90	56	23	8
0			H60	Female	71	Elementary	Married	Living with others	Unemployed	Urban	＜¥3000	No	PCI	Hypertension/Stroke	No	19	19	38	46	16	10
1			H61	Male	68	Higher	Married	Living with others	Unemployed	Urban	＞¥5000	No	CABG	Hypertension/Diabetes	Yes	22	68			14	12
1			H62	Male	67	Higher	Single	Living alone	Unemployed	Urban	¥3000~5000	No	CABG	Diabetes/Hyperlipidemia	Yes	23	67	34		10	17
